# Supplementary material for: PNPLA3 and TM6SF2 genetic variants and hepatic fibrosis and cirrhosis in Pakistani chronic hepatitis C patients: a genetic association study
Source: BMC Gastroenterol. 2022 Aug 26;22:401. doi: 10.1186/s12876-022-02469-6 (PMC9414345; doi:10.1186/s12876-022-02469-6)
Supplement: Supplementary file 10 — Additional file 10. Raw sample set data for Pakistani CHC patients. [file 12876_2022_2469_MOESM10_ESM.xlsx]

## Sheet: CHC_Pak
Sample ID	BMI	HCV-RNA log10	Fibroscan score (kPa)	Metavir stage	ALT (IU/L)	AST (IU/L)	Total Bilirubin (mg/dl)	PNPLA3 rs738409 SNP	TM6SF2 rs58542926 SNP	Note
CHC-01	35.2	5.85758	14.2	3	NA	NA	NA	C/C	C/C	To protect the privacy of the research participants, age and gender data for samples are not included here.
CHC-02	32.7	5.9576	14.9	4	NA	NA	NA	C/C	C/C
CHC-03	27.6	4.58525	9.1	2	51	38	0.8	C/C	C/C
CHC-04	26.6	6.44014	8.6	1	24	19	0.6	C/C	C/C
CHC-05	27	5.133	10.3	3	NA	NA	NA	C/C	C/C
CHC-06	44	5.84804	9.5	2	20	25	0.7	C/G	C/C
CHC-07	19.9	5.16358	10.6	3	50	51	0.7	C/C	C/C
CHC-08	28.6	4.50021	12.4	3	197	143	0.8	C/C	C/C
CHC-09	26.7	4.67354	9.3	2	56	60	0.9	C/G	C/T
CHC-10	37	4.51878	13.9	3	101	89	0.6	C/G	C/C
CHC-11	24.9	5.88903	27.3	4	73	64	0.9	C/G	C/C
CHC-12	26.1	4.7775	20.7	4	264	145	0.8	C/C	C/C
CHC-13	27.8	5.35325	9.3	2	84	65	0.9	C/G	C/C
CHC-14	27	4.79194	12.2	3	35	32	0.8	C/C	C/C
CHC-15	32.2	3.70269	26.7	4	74	45	4	C/C	C/C
CHC-16	24.2	5.64466	28.4	4	83	85	0.8	C/C	C/C
CHC-17	26.1	3.69241	17.2	4	184	189	1.1	C/G	C/C
CHC-18	29.5	4.47287	9.5	2	NA	NA	NA	C/G	C/C
CHC-19	26.7	5.84645	10.1	3	87	98	0.7	C/C	C/C
CHC-20	25.7	6.96126	24.2	4	141	133	1.2	C/G	C/C
CHC-21	32.1	3.76797	10	3	127	88	0.9	C/G	C/C
CHC-22	31.9	5.89061	24.5	4	112	125	0.8	C/G	C/C
CHC-23	25.2	5.52688	8.2	1	81	89	0.7	C/C	C/C
CHC-24	30	4.43861	9.4	2	31	49	0.7	C/G	C/C
CHC-25	24	5.24066	10	3	40	34	0.8	C/G	C/C
CHC-26	28	5.96124	24.2	4	141	133	1.1	C/G	C/C
CHC-27	37	5.71149	17.6	4	73	78	0.8	C/C	C/C
CHC-28	31	5.23296	28.1	4	42	38	0.8	C/C	C/C
CHC-29	29	4.4462	12.1	3	144	137	0.5	C/C	C/C
CHC-30	26.2	6.3075	17.1	4	NA	NA	NA	G/G	C/C
CHC-31	28.8	4.39382	33	4	200	164	0.8	C/C	C/C
CHC-32	23.7	6.08198	26	4	114	136	0.7	C/C	C/C
CHC-33	31.2	4.1669	19	4	NA	NA	NA	G/G	C/C
CHC-34	NA	4.55972	NA	NA	NA	NA	NA	C/C	C/C
CHC-35	27	3.58456	23.7	4	87	71	0.7	C/G	C/C
CHC-36	35.7	4.86908	10.6	3	23	41	0.7	C/C	C/C
CHC-37	30	5.31466	22.8	4	49	51	1.1	C/C	C/C
CHC-38	38	4.66048	21.3	4	NA	NA	NA	C/C	C/C
CHC-39	20	4.55972	10.2	3	15	21	0.8	C/G	C/C
CHC-40	22.7	4.44651	16.2	4	75	96	0.8	C/C	T/T
CHC-41	25.7	5.79963	8.1	1	48	84	NA	C/C	C/C
CHC-42	30.5	5.958	53.2	4	69	73	NA	C/C	C/C
CHC-43	27.4	5.91776	7.4	1	39	34	0.8	C/C	C/T
CHC-44	29.7	4.41896	3.8	1	33	40	1.1	C/C	C/C
CHC-45	24.5	6.65669	29.9	4	NA	NA	0.9	C/C	C/C
CHC-46	24.5	4.55835	4	1	45	55	0.3	C/C	C/C
CHC-47	30.4	5.85491	5.3	1	26	34	0.6	C/G	C/C
CHC-48	29.5	5.84587	4.6	1	83	68	1	G/G	C/C
CHC-49	27	3.38739	26.7	4	98	170	2.6	C/G	C/C
CHC-50	16.2	3.06595	3.6	1	38	32	0.8	C/C	C/C
CHC-51	31.8	4.6869	10.2	3	34	32	1.2	C/C	C/C
CHC-52	35.9	5.74349	16.5	4	104	79	0.8	C/G	C/C
CHC-53	29.5	5.60491	6.1	1	30	41	0.8	C/G	C/C
CHC-54	24.5	5.14256	4.8	1	20	33	0.6	C/C	C/C
CHC-55	36	4.10449	10.4	3	82	65	0.8	C/C	C/C
CHC-56	21.1	3.4304	5.3	1	41	47	0.8	C/C	C/C
CHC-57	20.1	5.94459	11.7	3	38	33	0.8	C/G	C/C
CHC-58	18.7	5.33219	5.1	1	80	54	0.8	C/C	C/C
CHC-59	33.2	4.26874	7.1	1	73	62	0.8	C/G	C/C
CHC-60	27.4	5.04063	5.7	1	25	22	0.8	C/G	C/C
CHC-61	33	6.38537	8.9	2	65	44	0.6	C/C	C/C
CHC-62	30.1	6.40844	6	1	51	55	0.8	C/C	C/C
CHC-63	25.8	4.80559	7	1	67	57	0.9	C/G	C/C
CHC-64	23.7	4.79687	13.7	3	131	110	NA	C/G	C/C
CHC-65	21.2	6.26397	15.1	4	52	58	0.8	C/C	C/C
CHC-66	32.2	6.76414	11.2	3	NA	NA	NA	C/C	C/C
CHC-67	25.3	3.85938	4.9	1	31	42	0.7	C/G	C/C
CHC-68	15	3.629	7.1	1	63	84	1	C/C	C/C
CHC-69	23.4	5.11281	8.1	1	56	41	0.8	C/C	C/C
CHC-70	30.2	2.55991	18.4	4	47	59	0.9	C/G	C/C
CHC-71	38.2	5.3879	6.1	1	17	20	0.8	C/C	C/C
CHC-72	32.8	6.69553	9.9	3	31	32	0.8	C/C	C/C
CHC-73	29.6	4.46904	6.4	1	69	72	0.8	C/C	C/C
CHC-74	28.8	4.4807	75	4	48	35	0.7	C/G	C/C
CHC-75	20.8	2.35603	5.3	1	42	46	0.8	C/C	C/T
CHC-76	19.3	2.87564	34.3	4	136	105	1.1	C/G	C/C
CHC-77	27	5.92537	21.3	4	31	40	0.9	C/C	C/C
CHC-78	25.5	2.96379	2.7	1	19	26	0.8	C/G	C/C
CHC-79	24.9	5.8837	4.3	1	40	34	NA	C/C	C/T
CHC-80	30	4.15363	10.8	3	50	63	0.8	C/C	C/C
CHC-81	22.3	6.15773	6.3	1	112	88	0.8	C/G	C/C
CHC-82	24.1	5.22978	4.5	1	29	31	0.6	G/G	C/C
CHC-83	27.6	2.28556	17.3	4	74	68	1	C/C	C/C
CHC-84	31.3	5.5092	5.3	1	47	57	0.7	C/G	C/C
CHC-85	21.6	5.46663	7.5	1	37	NA	0.4	C/G	C/C
CHC-86	24.5	6.75893	6.9	1	61	77	0.9	C/C	C/C
CHC-87	23.6	5.10624	5.8	1	51	110	0.8	C/G	C/C
CHC-88	26.9	2.87795	26.7	4	66	54	0.7	C/G	C/C
CHC-89	18.5	NA	9.4	2	165	114	0.8	G/G	C/C
CHC-90	35.8	6.35218	6.8	1	92	154	0.7	C/C	C/C
CHC-91	25.8	5.81946	21.8	4	188	NA	0.9	C/G	C/C
CHC-92	23.6	6.59676	7.3	1	42	27	0.3	C/G	C/C
CHC-93	26.2	4.75674	3.9	1	18	25	0.7	C/C	C/C
CHC-94	28.7	3.82478	6.7	1	49	29	0.6	G/G	C/T
CHC-95	22.6	5.50626	23.4	4	183	257	0.8	C/G	C/C
CHC-96	29.3	6.47774	7.1	1	130	112	0.8	G/G	C/T
CHC-97	44.4	3.0465	27	4	76	81	0.9	C/G	C/C
CHC-98	22.4	4.84012	8.4	1	38	43	0.7	C/G	C/C
CHC-99	18.8	4.07918	12.8	3	17	20	0.7	C/G	C/C
CHC-100	23.8	6.58209	6.4	1	52	45	0.8	C/G	C/C
CHC-101	34	6.29256	9	2	66	74	0.6	C/G	C/C
CHC-102	28.6	2.37291	7.7	1	81	65	1	C/C	C/C
CHC-103	22.5	3.80092	5.9	1	44	35	0.8	C/C	C/C
CHC-104	34.8	2.21748	4.9	1	50	35	0.7	C/C	C/C
CHC-105	24.1	2.99607	7.5	1	36	26	0.8	C/C	C/C
CHC-106	33.1	5.66852	16.6	4	199	106	0.8	C/G	C/T
CHC-107	24.9	2.62941	10.2	3	91	67	0.7	C/C	C/C
CHC-108	NA	5.19323	5.3	1	109	101	1	C/C	C/C
CHC-109	NA	3.71399	7.4	1	94	54	0.6	C/G	C/C
CHC-110	24.9	4.212	16.2	4	110	133	1.4	C/G	C/C
CHC-111	24.2	5.93298	21.1	4	72	66	1.3	C/G	C/T
CHC-112	33.3	NA	5.3	1	54	159	0.9	C/C	C/C
CHC-113	23.9	4.57804	46.4	4	45	54	0.7	C/C	C/C
CHC-114	22.8	6.92796	4.8	1	106	119	0.6	C/C	C/C
CHC-115	19.9	7.11778	14.5	3	66	199	0.7	C/C	C/T
CHC-116	26.7	5.8989	13.7	3	143	63	1	C/G	C/C
CHC-117	24.1	5.79499	34	4	120	97	0.6	C/C	C/C
CHC-118	35.8	3.4101	15.4	4	68	80	0.6	C/C	C/C
CHC-119	39.1	5.40654	6.8	1	42	32	0.8	C/C	C/C
CHC-120	31.2	3.85065	5.8	1	67	85	0.8	C/C	C/C
CHC-121	30.5	5.49554	2.5	1	20	25	0.7	C/C	C/C
CHC-122	28.3	5.55369	21.3	4	126	120	1	G/G	C/C
CHC-123	26.6	5.27184	43	4	144	136	0.7	C/C	C/C
CHC-124	22	5.14999	7.7	1	69	71	0.9	C/C	C/T
CHC-125	25.8	4.96093	5.1	1	37	41	0.8	C/C	C/C
CHC-126	35.5	6.51833	6	1	27	30	0.6	C/G	C/C
CHC-127	37.4	4.42763	5.8	1	104	97	0.7	C/C	C/C
CHC-128	26.6	5.8451	10.7	3	456	188	0.7	C/C	C/C
CHC-129	22.1	4.82613	31.6	4	85	125	0.7	C/C	C/C
CHC-130	23.1	5.27374	9.1	2	202	212	0.8	C/C	C/T
CHC-131	20.7	2.86332	45	4	77	65	1.4	C/C	C/C
CHC-132	20	4.53811	5.6	1	29	31	0.6	C/C	C/C
CHC-133	28.9	3.93313	9.3	2	56	41	0.8	C/C	C/T
CHC-134	31.5	5.00555	16	4	31	33	0.8	C/C	C/C
CHC-135	29.1	5.15856	23.9	4	71	55	0.8	C/G	C/C
CHC-136	42.8	5.56139	4.6	1	NA	NA	0.7	C/G	C/C
CHC-137	29.6	4.73396	8.9	2	50	48	0.7	G/G	C/C
CHC-138	29.7	4.3689	7.9	1	23	21	0.8	C/C	C/C
CHC-139	31.3	2.49415	19.6	4	72	45	0.8	C/C	C/C
CHC-140	26.4	5.1286	12.2	3	236	127	0.8	C/C	C/C
CHC-141	25.6	3.39058	32.9	4	48	50	0.7	C/C	C/T
CHC-142	40.9	4.93262	6.3	1	28	35	0.7	C/C	C/C
CHC-143	29.9	3.38039	6.2	1	49	35	0.8	C/C	C/C
CHC-144	29.8	2.78247	37.4	4	74	68	0.8	G/G	C/T
CHC-145	27.1	3.62325	4.8	1	73	65	0.8	C/C	C/C
CHC-146	29.8	3.74539	35.8	4	28	32	0.8	C/C	C/C
CHC-147	27.4	3.65341	4.6	1	94	154	0.8	C/C	C/C
CHC-148	27.5	4.11066	6.1	1	114	76	1.3	C/C	C/C
CHC-149	22.4	3.49568	4.2	1	41	25	0.7	C/C	C/C
CHC-150	25.7	2.69984	5.3	1	41	48	0.8	C/G	C/T
CHC-151	22.7	5.85338	5.3	1	24	45	0.8	C/C	C/C
CHC-152	21.8	4.04159	5.2	1	42	35	0.7	C/C	C/C
CHC-153	27.8	3.88116	32.4	4	58	45	0.8	C/C	C/C
CHC-154	30	2.5955	9.3	2	36	41	0.8	C/G	C/C
CHC-155	28.8	3.65753	70.1	4	NA	NA	6.9	C/C	C/T
CHC-156	26.7	4.16462	9.9	3	52	53	0.6	C/G	C/C
CHC-157	26.2	5.0634	7.8	1	30	48	0.7	C/C	C/C
CHC-158	29	4.21008	4.8	1	72	NA	0.8	C/C	C/C
CHC-159	28.6	3.96109	6.8	1	33	66	1	C/C	C/C
CHC-160	30	2.60206	5.2	1	58	40	0.8	C/G	C/C
CHC-161	30.1	5.41154	48	4	249	254	4.5	C/C	C/C
CHC-162	28	5.73133	17	4	201	181	1	C/C	C/T
CHC-163	18.5	5.63789	4.8	1	42	36	0.8	C/G	C/C
CHC-164	23.5	5.82958	13.7	3	67	65	0.7	C/G	C/C
CHC-165	24.8	5.00854	14.18	3	47	65	0.8	C/C	C/C
CHC-166	23.8	5.8293	40.3	4	NA	NA	NA	C/C	C/C
CHC-167	31.8	5.49724	4.8	1	16	25	0.7	C/G	C/C
CHC-168	23.6	5.45541	16.6	4	153	92	0.6	C/C	C/C
CHC-169	23.8	4.45162	12	3	98	64	0.8	C/C	C/C
CHC-170	24.8	2.57403	8.8	1	52	NA	NA	C/G	C/C
CHC-171	34.2	3.91524	6.7	1	30	24	0.8	C/C	C/C
CHC-172	26.4	6.53864	4.5	1	71	42	0.7	C/G	C/C
CHC-173	35.5	2.64147	3.8	1	24	30	0.6	C/C	C/T
CHC-174	27.6	3.13893	5	1	69	60	0.8	C/G	C/C
CHC-175	31.1	3.59715	10.2	3	72	68	0.4	C/C	C/C
CHC-176	30.9	2.36173	5.9	1	58	60	0.7	C/C	C/C
CHC-177	27.4	4.99756	4	1	36	14	1	C/C	C/C
CHC-178	22	4.74507	7.6	1	58	47	0.7	C/C	C/C
CHC-179	27.3	2.69723	38	4	153	233	0.8	C/C	C/T
CHC-180	24.1	6.25516	7.1	1	120	110	1	C/G	C/T
CHC-181	28.1	3.00604	12.2	3	39	20	0.7	C/G	C/C
CHC-182	23.9	3.29842	26.7	4	73	NA	NA	C/G	C/T
CHC-183	25.7	5.80195	10.2	3	119	78	0.8	G/G	C/C
CHC-184	31.2	6.00771	15.1	4	133	109	0.8	C/C	C/C
CHC-185	39.9	5.12388	36.3	4	58	51	0.8	C/G	C/C
CHC-186	22.9	5.00092	6.1	1	48	45	0.8	C/C	C/C
CHC-187	36.2	2.97772	14.3	3	NA	NA	NA	C/G	C/C
CHC-188	33.3	2.79588	4	1	24	NA	0.6	C/C	C/T
CHC-189	28.2	6.61883	7.2	1	75	92	1.1	C/C	C/C
CHC-190	27.2	4.26373	7.8	1	37	63	0.7	C/G	C/C
CHC-191	44.4	6.07408	4.2	1	79	64	0.8	C/G	C/C
CHC-192	29	4.38846	3.5	1	20	22	0.7	C/C	C/C
CHC-193	30	6.53793	5.6	1	70	65	0.5	C/G	C/T
CHC-194	32.2	2.75587	42.4	4	22	25	0.8	C/C	C/C
CHC-195	23.8	5.10239	5.9	1	66	58	4.3	G/G	C/C
CHC-196	27.4	2.90037	8.3	1	96	98	0.9	C/C	C/C
CHC-197	24.1	2.40312	4.6	1	39	41	1	C/C	C/C
CHC-198	22.4	4.72238	9.3	2	57	61	0.9	C/G	C/C
CHC-199	17.1	3.03941	7.9	1	17	20	0.8	C/G	C/C
CHC-200	24.1	5.95615	6.8	1	78	87	0.8	C/C	C/C
CHC-201	24.2	5.29099	6.2	1	70	66	1.3	C/C	C/C
CHC-202	27.1	5.93823	8.3	1	60	51	0.9	C/C	C/C
CHC-203	39	5.85128	14.6	3	109	89	0.8	C/G	C/C
CHC-204	27	4.5944	6.1	1	87	68	0.8	C/C	C/C
CHC-205	18.4	2.83948	6.4	1	67	45	0.8	C/G	C/C
CHC-206	23.8	4.24819	7.5	1	138	1255	4.6	C/C	C/C
CHC-207	29.9	3.67219	4.4	1	102	40	0.6	C/C	C/C
CHC-208	22.3	5.2353	11.1	3	51	63	1	G/G	C/C
CHC-209	16.6	5.13606	6.7	1	34	32	0.8	C/G	C/C
CHC-210	30	3.89209	7.2	1	88	74	0.8	C/C	C/C
CHC-211	20.1	3.69117	4.2	1	28	35	0.8	C/G	C/C
CHC-212	28.3	5.46792	5.7	1	54	42	0.8	C/C	C/C
CHC-213	28.8	4.61278	13.9	3	35	35	0.8	C/G	C/C
CHC-214	24.5	5.72734	6.8	1	69	39	0.8	C/C	C/T
CHC-215	27.8	2.43136	23.2	4	69	65	0.8	C/C	C/C
CHC-216	26.2	5.11965	17.9	4	80	83	0.7	C/C	C/C
CHC-217	29.6	2.95085	27.4	4	92	80	0.7	C/C	C/C
CHC-218	27.3	5.04144	23	4	72	70	0.9	C/C	C/T
CHC-219	NA	4.47252	26	4	206	182	0.6	C/C	C/C
CHC-220	22.4	4.94231	8.3	1	37	45	0.6	C/C	C/C
CHC-221	27.2	3.87373	9.7	3	59	80	0.9	C/G	C/C
CHC-222	17.8	4.11561	9.1	2	160	272	0.9	C/C	C/C
CHC-223	24.5	4.96305	37	4	56	47	2	C/G	C/C
CHC-224	18.3	5.89506	11.1	3	27	32	0.3	C/C	C/C
CHC-225	27.5	4.13213	22.1	4	69	57	1.3	C/C	C/C
CHC-226	25.3	5.61909	6.5	1	51	67	0.7	C/C	C/C
CHC-227	28.1	5.86594	4.3	1	69	50	1	C/G	C/C
CHC-228	19.5	5.85633	10.4	3	59	61	0.7	C/C	C/C
CHC-229	29.3	3.23045	6.4	1	78	65	0.8	C/C	C/C
CHC-230	26.7	2.65801	6.1	1	66	38	0.8	C/C	C/T
CHC-231	36.5	4.66557	12	3	150	129	0.8	C/C	C/C
CHC-232	26.4	5.26252	9.1	2	96	86	0.9	C/G	C/T
CHC-233	34.4	4.51184	8.5	1	58	51	NA	C/C	C/C
CHC-234	24.5	4.7356	10	3	59	62	0.8	C/G	C/C
CHC-235	24.9	2.79169	5.6	1	56	69	0.6	C/C	C/C
CHC-236	34.7	5.86594	12	3	27	32	0.3	C/C	C/C
CHC-237	23.1	3.55618	4.9	1	25	32	0.5	C/C	C/C
CHC-238	33.3	5.10617	9.5	2	43	40	0.8	C/C	C/T
CHC-239	21.4	3.0799	3	1	77	52	0.5	C/C	C/C
CHC-240	22.7	5.83449	4.4	1	30	NA	0.6	C/G	C/C
CHC-241	32.7	5.35731	15	4	159	124	0.6	C/G	C/C
CHC-242	24.9	5.69516	69.1	4	NA	NA	1.1	C/C	C/C
CHC-243	35.4	2.9952	7.5	1	48	41	0.6	C/C	C/C
CHC-244	34.5	5.03741	9.5	2	103	85	0.6	C/G	C/C
CHC-245	31.1	2.98091	10.9	3	124	117	0.8	C/G	C/C
CHC-246	28.7	2.72509	7	1	32	36	0.8	C/C	C/C
CHC-247	23.8	3.75565	13	3	109	125	1	G/G	C/C
CHC-248	30.4	5.51446	19	4	156	106	1.5	C/C	C/C
CHC-249	29.3	2.4014	16.5	4	59	44	0.8	C/G	C/C
CHC-250	28.6	4.58184	3.8	1	45	49	0.7	C/C	C/C
CHC-251	30.7	3.05918	15.5	4	161	120	0.9	C/C	C/T
CHC-252	17.2	3.52257	6.1	1	88	66	0.6	C/C	C/C
CHC-253	21.2	5.14504	11.9	3	128	102	0.8	C/G	C/C
CHC-254	27.8	4.32017	8.7	1	284	141	0.3	G/G	C/C
CHC-255	29.3	3.1529	4.8	1	NA	26	0.8	C/C	C/C
CHC-256	28.2	3.79036	3.7	1	50	54	0.6	C/C	C/C
CHC-257	26.8	4.07886	18.3	4	96	45	0.8	C/C	C/C
CHC-258	29.3	6.02201	6.3	1	85	76	0.6	C/G	C/C
CHC-259	24.5	5.25808	4.3	1	27	35	0.8	C/C	C/C
CHC-260	25.3	3.74904	7.8	1	68	52	0.8	C/C	C/C
CHC-261	21	5.10561	5.9	1	17	25	0.6	C/C	C/C
CHC-262	24	5.39123	8.7	1	243	252	1.4	C/C	C/C
CHC-263	26.2	5.23397	4.3	1	117	125	1	C/C	C/T
CHC-264	31.6	6.64696	6.4	1	66	62	1.4	C/G	C/C
CHC-265	32.7	3.83046	33.9	4	59	63	0.8	C/C	C/T
CHC-266	24.9	6.01276	5.3	1	57	63	1.4	G/G	C/C
CHC-267	28.8	4.06985	4	1	186	78	0.8	C/C	C/C
CHC-268	22.6	5.69219	7.8	1	105	74	0.8	C/C	T/T
CHC-269	31.6	5.27529	8	1	59	41	0.4	C/C	C/C
CHC-270	26.4	6.38901	36.3	4	65	108	0.8	C/C	C/C
CHC-271	29	4.84074	13.7	3	126	109	0.8	C/C	C/C
CHC-272	32.2	4.23681	25.7	4	23	37	1	C/G	C/T
CHC-273	21.6	5.98054	4.4	1	27	32	2	C/C	C/C
CHC-274	21.2	3.51667	26.7	4	74	81	0.8	C/C	C/C
CHC-275	24.5	5.90593	4.8	1	120	94	0.9	C/C	C/C
CHC-276	23.6	2.57054	3.3	1	25	22	0.6	C/G	C/C
CHC-277	20.8	4.55982	4	1	35	39	0.4	C/C	C/C
CHC-278	28	5.72672	8.3	1	109	73	0.4	NA	NA
CHC-279	24.1	4.26834	5.1	1	NA	NA	NA	NA	NA
CHC-280	22.4	2.67943	8.4	1	44	NA	NA	C/G	C/C
CHC-281	20.1	3.35965	10.7	3	35	50	0.95	C/G	C/C
CHC-282	26.3	5.21966	3.9	1	56	53	0.5	C/C	C/C
CHC-283	27	3.48572	3.7	1	35	46	0.8	C/G	C/C
CHC-284	25.7	5.49468	11.8	3	42	38	0.8	C/G	T/T
CHC-285	23.4	2.38739	6.1	1	39	60	0.6	C/C	C/C
CHC-286	27	4.32968	17.3	4	145	122	1	C/C	C/C
CHC-287	26.1	4.26867	8.4	1	NA	NA	NA	C/C	C/C
CHC-288	23.8	6.55604	10	3	77	66	0.9	C/C	C/C
CHC-289	27.9	3.98408	6.3	1	44	39	7.3	C/G	C/C
CHC-290	29.4	4.7111	10	3	74	62	0.8	C/C	C/C
CHC-291	28.2	3.9127	5.8	1	73	65	1	C/C	C/C
CHC-292	22.7	3.27207	7.1	1	35	30	0.5	G/G	C/T
CHC-293	29	3.22531	5.6	1	23	33	0.6	G/G	C/C
CHC-294	32.9	NA	68	4	NA	NA	NA	C/G	C/C
CHC-295	23.8	6.09367	4.9	1	81	77	1	C/C	C/C
CHC-296	33.8	3.8238	4.8	1	37	35	0.8	C/G	C/C
CHC-297	24.8	NA	5.8	1	22	33	0.8	C/C	C/C
CHC-298	19.8	4.4041	4.9	1	74	78	5.3	C/G	C/C
CHC-299	30	6.16735	9.2	2	71	102	0.8	C/G	C/T
CHC-300	24.1	4.88242	6.3	1	54	58	0.6	C/C	C/C
CHC-301	30	4.36116	3.5	1	48	46	0.5	C/G	C/C
CHC-302	30.1	4.91982	6.1	1	71	NA	1.1	C/G	C/C
CHC-303	26.4	5.88038	6.9	1	105	83	0.6	C/G	C/C
CHC-304	29.1	6.2457	4	1	26	32	0.7	C/C	C/C
CHC-305	25.8	4.22438	4.5	1	81	58	2.6	C/G	C/C
CHC-306	24	3.03019	5.5	1	39	50	0.8	C/C	C/T
CHC-307	NA	3.93364	25.7	4	NA	NA	NA	C/C	C/C
CHC-308	26.6	3.44279	7.7	1	91	72	0.8	C/G	C/T
CHC-309	29.3	1.39794	5	1	42	60	0.8	C/C	C/C
CHC-310	24.6	4.56016	5.5	1	57	43	6.4	C/C	C/C
CHC-311	28.2	4.46135	7.3	1	24	376	0.6	C/C	C/T
CHC-312	30.9	5.22184	5	1	129	69	0.5	C/C	C/C
CHC-313	18.3	6.17319	4.9	1	98	103	2.8	C/C	C/C
CHC-314	25.3	5.05185	7	1	62	56	0.6	C/C	C/C
CHC-315	40	5.06112	7.8	1	39	38	0.7	C/C	C/C
CHC-316	31.2	4.99093	5.1	1	22	25	0.7	C/C	C/C
CHC-317	17.3	5.61929	9.5	2	25	38	0.7	C/C	C/C
CHC-318	NA	NA	NA	NA	NA	NA	NA	C/C	C/C
CHC-319	16.7	4.562	5.4	1	31	58	0.9	C/C	C/C
CHC-320	21.6	4.05488	10.5	3	116	122	0.2	C/C	C/T
CHC-321	29.2	7.53712	35.3	4	75	61	0.9	G/G	C/T
CHC-322	25.8	NA	8.3	1	69	69	1	C/G	C/C
CHC-323	22.1	3.49776	3.7	1	NA	NA	NA	C/G	C/C
CHC-324	25.6	4.64513	22	4	164	111	1	C/C	C/C
CHC-325	25.8	5.74901	6.3	1	210	194	NA	C/G	C/C
CHC-326	29.5	3.83474	5	1	27	29	0.7	C/C	C/C
CHC-327	23.7	3.90075	13.5	3	76	65	0.9	NA	NA
CHC-328	26.2	NA	7.8	1	NA	NA	NA	NA	NA
CHC-329	22.5	2.79239	5	1	56	66	0.8	NA	NA
CHC-330	20.6	5.60301	28.8	4	122	135	0.8	NA	NA
CHC-331	27.1	3.81525	28.1	4	64	46	0.3	C/C	C/T
CHC-332	25.2	4.99159	5.6	1	31	25	0.6	C/C	C/C
CHC-333	24.5	4.89338	6.1	1	41	47	0.7	C/G	C/C
CHC-334	24.2	5.16844	14.1	3	28	35	0.9	G/G	C/C
CHC-335	32.1	3.75853	15.1	4	65	45	0.7	C/C	C/C
CHC-336	25.8	4.72672	17	4	37	31	0.9	C/C	C/C
CHC-337	21.9	4.51996	0.9	1	74	55	0.8	G/G	C/T
CHC-338	27.2	6.08203	21	4	106	130	0.7	C/C	C/C
CHC-339	24.9	5.24181	4.6	1	46	43	0.7	C/C	C/T
CHC-340	29.1	5.12876	13.4	3	71	95	0.9	C/C	C/C
CHC-341	34.2	3.9983	10.7	3	115	84	0.7	C/C	C/C
CHC-342	38.7	5.64259	9.1	2	85	65	0.9	C/C	C/C
CHC-343	22.8	1.39794	8	1	66	46	0.6	G/G	C/C
CHC-344	35.3	6.71336	3.7	1	58	41	0.9	C/G	C/C
CHC-345	25.8	3.96675	8.2	1	82	67	0.7	C/G	C/C
CHC-346	34.3	5.70135	5.6	1	NA	40	0.6	C/C	C/C
CHC-347	34.4	3.804	8.4	1	125	NA	NA	C/G	C/C
CHC-348	27.9	4.0911	6.9	1	78	35	0.6	C/C	C/C
CHC-349	26.2	5.66033	28.1	4	27	32	2	C/C	C/C
CHC-350	24.1	2.20412	3.6	1	78	95	0.4	C/C	C/T
CHC-351	20.5	6.11366	12.8	3	42	68	0.6	C/C	C/C
CHC-352	21.5	3.98381	6.7	1	58	54	0.8	C/C	C/C
CHC-353	25.9	5.50909	4.8	1	94	53	1.3	C/C	C/C
CHC-354	33.3	4.86156	6.5	1	56	78	1.6	C/G	C/C
CHC-355	25.3	5.31715	NA	NA	19	46	0.6	C/C	C/C
CHC-356	NA	4.41587	7.4	1	55	44	0.8	C/C	C/C
CHC-357	NA	4.81008	NA	NA	92	53	0.9	C/C	C/T
CHC-358	16.5	4.92853	4.4	1	51	48	3	C/C	C/C
CHC-359	32	3.75005	6.7	1	30	32	0.7	C/C	T/T
CHC-360	26.8	6.01879	10.5	3	NA	NA	NA	C/C	C/C
CHC-361	28.3	4.8856	14.2	3	41	42	0.8	C/C	C/C
CHC-362	18.7	4.63803	12.5	3	25	28	9	C/C	C/C
CHC-363	38.3	5.39338	26	4	76	68	0.7	C/G	C/C
CHC-364	19.6	4.1262	5	1	38	42	0.9	C/C	C/C
CHC-365	25	7.28562	5.1	1	35	44	0.8	C/G	C/T
CHC-366	22.9	5.44446	13.4	3	147	130	1	C/C	C/C
CHC-367	37.4	4.58011	33.8	4	85	68	0.8	C/G	C/C
CHC-368	20.2	5.47155	6.5	1	NA	117	0.8	C/G	C/C
CHC-369	28.4	4.0327	6.7	1	78	80	1	C/C	C/C
CHC-370	38.5	3.49927	6.4	1	54	101	0.8	C/G	C/C
CHC-371	27.2	4.56214	8.9	2	57	44	0.8	C/C	C/C
CHC-372	27.1	5.84953	5.8	1	NA	32	0.6	C/C	C/C
CHC-373	23.2	6.68766	21.6	4	33	50	0.6	C/C	C/C
CHC-374	30.3	3.55678	5.4	1	16	42	0.5	C/C	C/C
CHC-375	20.8	3.30535	6.8	1	47	45	0.7	C/C	C/C
CHC-376	30.8	6.16653	4.5	1	43	34	0.8	C/C	C/C
CHC-377	27.5	6.14963	4.4	1	41	51	0.4	G/G	C/C
CHC-378	28.6	4.32428	6.6	1	13	20	0.5	C/C	C/C
CHC-379	26.4	4.08286	6.7	1	52	35	0.9	C/G	C/C
CHC-380	33.3	4.03342	5.7	1	60	51	0.8	C/G	C/T
CHC-381	27.1	4.06363	4.6	1	40	31	0.5	C/C	C/C
CHC-382	31.2	3.05576	17	4	NA	NA	0.6	C/G	C/C
CHC-383	30.2	4.78166	7.5	1	45	41	0.9	C/C	C/C
CHC-384	24.8	3.33425	4.3	1	NA	NA	0.8	C/C	C/C
CHC-385	31.2	4.86796	7.9	1	54	56	0.9	C/C	C/T
CHC-386	24.9	3.56038	5.3	1	39	50	0.5	C/C	C/T
CHC-387	18.7	7.28595	4.7	1	34	25	0.8	C/C	C/T
CHC-388	25.3	3.96914	7.1	1	NA	NA	NA	C/G	C/C
CHC-389	23.1	5.19188	9	2	47	64	0.6	C/G	C/C
CHC-390	23.2	6.41803	6	1	173	131	1.2	C/C	C/C
CHC-391	25.6	5.08447	13.1	3	127	128	1.9	C/C	C/C
CHC-392	33.8	5.96116	14.7	4	118	144	0.7	G/G	C/C
CHC-393	26.1	6.15137	11.6	3	57	61	0.8	C/C	C/C
CHC-394	23.3	4.41459	41.6	4	87	176	0.9	G/G	C/C
CHC-395	37	5.95943	6.6	1	152	111	0.9	C/C	C/C
CHC-396	17.5	2.66464	5.1	1	48	44	0.8	C/G	C/C
CHC-397	30.9	2.66558	12.2	3	126	NA	0.8	C/G	C/C
CHC-398	24.1	4.95675	25.1	4	49	52	2.3	C/C	C/C
CHC-399	23	2.8704	6.1	1	36	38	0.8	C/C	C/C
CHC-400	24	4.82224	21.3	4	41	47	0.7	C/C	C/C
CHC-401	27.1	5.2411	6.9	1	NA	NA	NA	C/C	C/C
CHC-402	25.4	4.21506	6.1	1	30	32	0.8	C/C	C/C
CHC-403	22.9	4.18038	15	4	70	49	1.9	C/C	C/C
CHC-404	34.3	3.90639	5.7	1	67	71	0.9	C/C	C/C
CHC-405	24.5	3.71307	4.6	1	68	75	0.9	C/C	C/C
CHC-406	26.1	6.5676	22.6	4	51	57	1.1	C/G	C/T
CHC-407	27.1	4.09527	12.1	3	29	34	0.6	C/C	C/C
CHC-408	24.9	5.23756	37.4	4	33	27	0.9	G/G	C/C
CHC-409	28.3	3.99747	11.8	3	277	321	0.6	C/C	C/C
CHC-410	31.4	4.32176	4.3	1	79	62	0.8	C/C	C/C
CHC-411	30.9	3.78262	14.3	3	49	71	1	C/C	C/T
CHC-412	22.6	4.24915	8.6	1	46	56	0.6	C/G	C/C
CHC-413	29	6.28188	19.8	4	40	50	0.4	C/G	C/C
CHC-414	29.4	5.28331	7.7	1	78	61	0.7	C/G	C/T
CHC-415	23	4.14545	4.4	1	29	NA	0.6	C/G	C/C
CHC-416	23.8	4.01699	6.7	1	39	40	0.8	C/C	C/C
CHC-417	29.3	5.08895	10.9	3	26	22	0.9	C/C	C/C
CHC-418	24.1	5.2137	5.5	1	39	35	0.6	G/G	C/C
CHC-419	27.4	5.1235	3.9	1	28	36	0.3	C/C	C/T
CHC-420	30.2	5.63323	8.6	1	124	86	0.9	C/C	C/C
CHC-421	34.3	3.43377	5.9	1	42	57	0.8	C/G	C/C
CHC-422	27.2	3.93707	3.6	1	120	NA	0.8	C/C	C/C
CHC-423	36.5	4.21048	4.5	1	64	60	0.8	C/C	C/C
CHC-424	26.9	4.06741	6.4	1	75	84	0.9	C/G	C/T
CHC-425	24.9	5.20721	11.1	3	36	47	0.8	C/C	C/C
CHC-426	38.3	5.97559	8.1	1	92	65	0.8	C/G	C/C
CHC-427	37.4	6.05769	13.8	3	NA	NA	NA	C/C	C/C
CHC-428	20.8	4.44033	8	1	42	37	0.8	C/G	C/T
CHC-429	27.6	4.61332	6.9	1	60	62	0.9	C/C	C/C
CHC-430	21.9	6.10396	4.9	1	62	56	0.5	C/C	C/C
CHC-431	25.7	3.48316	26.3	4	28	29	0.5	C/G	C/C
CHC-432	24.1	5.06095	4.8	1	42	32	0.8	C/C	C/C
CHC-433	23.8	5.13071	8	1	57	62	0.8	C/C	C/C
CHC-434	27.8	2.97681	13.8	3	362	233	1	C/G	C/C
CHC-435	31.8	4.37707	7	1	30	38	0.8	C/C	C/C
CHC-436	21.4	3.53415	5.1	1	29	32	0.9	C/C	C/T
CHC-437	30.9	4.29374	4.6	1	73	93	2.3	C/G	C/C
CHC-438	27.9	4.18718	17.3	4	95	69	0.8	C/C	C/C
CHC-439	27.8	6.3256	4.3	1	90	58	0.9	C/C	C/C
CHC-440	30.4	2.57864	6	1	86	45	0.8	C/C	C/C
CHC-441	24.9	5.70906	4.6	1	98	90	1.4	C/C	C/C
CHC-442	27.9	4.45828	4.4	1	55	51	0.7	C/G	C/C
CHC-443	26.2	3.99978	6	1	47	73	0.8	C/C	C/C
CHC-444	31.2	6.10587	5	1	115	118	0.67	C/G	C/T
CHC-445	27.3	3.94498	35.3	4	NA	NA	0.8	C/G	C/C
CHC-446	39.9	3.4079	17.3	4	99	128	1	C/C	C/C
CHC-447	25.8	6.06985	4.8	1	102	NA	2.7	C/C	C/C
CHC-448	29.6	3.18184	6.2	1	57	NA	0.8	C/G	C/C
CHC-449	33.5	4.96572	9.6	2	180	142	1.6	C/C	C/C
CHC-450	27.5	3.06108	21.3	4	166	131	0.9	C/G	C/C
CHC-451	23.4	4.57171	14.3	3	165	114	1.4	C/C	C/C
CHC-452	16.2	2.87564	4.5	1	NA	32	0.6	C/C	C/C
CHC-453	26.2	4.40393	4	1	28	19	0.7	C/C	C/C
CHC-454	24.1	4.92534	10.9	3	NA	NA	NA	G/G	C/C
CHC-455	24.8	3.80209	3.5	1	NA	NA	NA	C/C	C/C
CHC-456	23.4	5.22289	5.6	1	52	59	0.8	C/C	C/C
CHC-457	24.5	3.65772	3.7	1	36	39	0.9	C/C	C/C
CHC-458	23.4	4.50909	9.8	3	15	20	0.6	C/G	C/C
CHC-459	23.6	3.4823	5.4	1	138	120	0.6	C/C	C/T
CHC-460	24.9	2.77305	4.6	1	44	NA	0.8	C/C	C/C
CHC-461	37.4	2.54654	8.4	1	59	46	0.5	C/G	C/C
CHC-462	38.4	3.7829	5.6	1	41	47	0.6	C/C	C/C
CHC-463	26.6	3.21827	21.3	4	45	35	1.2	C/C	C/C
CHC-464	16.3	4.8406	6.5	1	74	69	0.7	C/G	C/C
CHC-465	40.9	3.93897	10.2	3	22	25	0.9	G/G	C/C
CHC-466	38.2	4.30389	11.4	3	50	53	0.8	G/G	C/C
CHC-467	21.4	5.78197	4.5	1	26	31	0.5	C/C	C/C
CHC-468	27	3.92028	2.6	1	36	32	0.6	G/G	C/T
CHC-469	27.5	3.84336	6.9	1	62	55	0.8	C/G	C/C
CHC-470	31.3	3.78817	5.4	1	73	35	0.5	C/G	C/C
CHC-471	25.3	5.30009	6.9	1	92	NA	0.8	C/C	C/C
CHC-472	28.6	5.26302	5.5	1	57	61	0.9	C/G	C/T
CHC-473	27.4	3.11494	5.8	1	104	125	0.8	G/G	C/C
CHC-474	44.1	4.77154	14.4	3	61	69	0.6	C/C	C/C
CHC-475	26.2	5.44168	6.8	1	78	93	0.9	C/C	C/C
CHC-476	30.2	3.26364	7.1	1	81	75	0.9	C/C	C/C
CHC-477	25.7	6.84949	25.1	4	42	37	0.8	C/C	C/C
CHC-478	25.7	3.48643	5	1	43	45	0.9	C/G	C/C
CHC-479	24.8	2.79099	6	1	42	NA	0.6	C/C	C/C
CHC-480	30.3	5.72475	13.1	3	49	38	1	C/C	C/C
CHC-481	26.6	5.82027	22.8	4	39	35	0.6	C/C	C/C
CHC-482	26.6	4.83747	5	1	29	23	0.8	C/C	C/C
CHC-483	33	5.09988	20.9	4	62	43	0.8	C/G	C/T
CHC-484	28.8	4.32879	69.1	4	171	93	0.7	C/C	C/C
CHC-485	29	4.56776	8.1	1	37	42	1.2	C/C	C/C
CHC-486	22.7	3.13033	4.6	1	25	41	0.6	C/G	C/C
CHC-487	23.1	5.04624	11.4	3	57	49	0.7	C/G	C/C
CHC-488	23.7	4.56566	17.3	4	43	70	0.7	C/C	C/T
CHC-489	25	5.89227	4.7	1	78	56	1.3	C/G	C/C
CHC-490	27	5.89512	12.3	3	49	37	1.4	C/C	C/C
CHC-491	24	5.70743	11.7	3	51	90	0.9	C/G	C/C
CHC-492	23	4.85084	21.9	4	70	61	0.8	C/C	C/C
CHC-493	24.9	2.88986	4.2	1	44	35	0.9	C/C	C/C
CHC-494	28.3	2.50243	6.9	1	65	NA	0.8	C/G	C/T
CHC-495	20.5	4.0664	8.4	1	45	50	1.7	C/C	C/C
CHC-496	23.4	3.85333	4.7	1	56	46	0.5	C/C	C/C
CHC-497	34.7	4.96331	42.9	4	77	88	1.2	C/C	C/T
CHC-498	23.8	4.83163	18.4	4	85	85	0.8	C/G	C/C
CHC-499	31.7	2.70329	8	1	101	NA	0.8	C/C	C/T
CHC-500	21.5	3.31091	4.6	1	60	45	0.5	C/G	C/C
CHC-501	28.6	4.7403	4.8	1	131	98	0.9	G/G	C/C
CHC-502	32.9	4.50081	9.4	2	117	96	1.1	C/C	C/C
CHC-503	22.5	5.91414	8.3	1	68	71	0.6	C/G	C/C
CHC-504	24.1	5.01412	12.4	3	112	98	0.6	C/G	C/C
CHC-505	24.9	3.70338	4.6	1	54	52	0.8	C/G	C/C
CHC-506	23.4	4.50795	5.8	1	47	41	1.2	C/G	C/C
